# Supplementary material for: User Experience during an Immersive Virtual Reality-Based Cognitive Task: A Comparison between Estonian and Italian Older Adults with MCI
Source: Sensors (Basel). 2022 Oct 27;22(21):8249. doi: 10.3390/s22218249 (PMC9657959; doi:10.3390/s22218249)
Supplement: Supplementary file 1 [file sensors-22-08249-s001.zip]

Archive with 1 entries (1 files):
- sensors-1972897-supplementary.pdf
